# Supplementary material for: Structural and Transport Properties of Thin InAs Layers Grown on InxAl1−xAs Metamorphic Buffers
Source: Nanomaterials (Basel). 2025 Jan 23;15(3):173. doi: 10.3390/nano15030173 (PMC11819693; doi:10.3390/nano15030173)
Supplement: Supplementary file 1 [file nanomaterials-15-00173-s001.zip]

Archive with 1 entries (1 files):
- nanomaterials-3418587-supplementary.pdf
